# Supplementary material for: Elevated Expression of miR-200c/141 in MDA-MB-231 Cells Suppresses MXRA8 Levels and Impairs Breast Cancer Growth and Metastasis In Vivo
Source: Genes (Basel). 2022 Apr 14;13(4):691. doi: 10.3390/genes13040691 (PMC9032019; doi:10.3390/genes13040691)
Supplement: Supplementary file 1 [file genes-13-00691-s001.zip]

Archive with 1 entries (1 files):
- genes-1652332-supplementary.pdf
